# Supplementary material for: Silicon Dioxide Nanoparticles-Based Amelioration of Cd Toxicity by Regulating Antioxidant Activity and Photosynthetic Parameters in a Line Developed from Wild Rice
Source: Plants (Basel). 2024 Jun 20;13(12):1715. doi: 10.3390/plants13121715 (PMC11207486; doi:10.3390/plants13121715)
Supplement: Supplementary file 1 [file plants-13-01715-s001.zip]

Archive with 1 entries (1 files):
- plants-3007806-supplementary.pdf
